# Supplementary material for: L-shaped association of serum calcium with all-cause and CVD mortality in the US adults: A population-based prospective cohort study
Source: Front Nutr. 2023 Jan 5;9:1097488. doi: 10.3389/fnut.2022.1097488 (PMC9849810; doi:10.3389/fnut.2022.1097488)
Supplement: Supplementary file 1 [file Table_1.XLSX]

## Sheet: Sheet1
Table S1. Details of ICD-10 codes of CVD in NHANES.
Code	ICD Title
I00-I02	Acute rheumatic fever
I00	Rheumatic fever without mention of heart involvement
I01	Rheumatic fever with heart involvement
I01.0	Acute rheumatic pericarditis
I01.1	Acute rheumatic endocarditis
I01.2	Acute rheumatic myocarditis
I01.8	Other acute rheumatic heart disease
I01.9	Acute rheumatic heart disease, unspecified
I02	Rheumatic chorea
I02.0	Rheumatic chorea with heart involvement
I02.9	Rheumatic chorea without heart involvement
I05-I09	Chronic rheumatic heart diseases
I05	Rheumatic mitral valve diseases
I05.0	Mitral stenosis
I05.1	Rheumatic mitral insufficiency
I05.2	Mitral stenosis with insufficiency
I05.8	Other mitral valve diseases
I05.9	Mitral valve disease, unspecified
I06	Rheumatic aortic valve diseases
I06.0	Rheumatic aortic stenosis
I06.1	Rheumatic aortic insufficiency
I06.2	Rheumatic aortic stenosis with insufficiency
I06.8	Other rheumatic aortic valve diseases
I06.9	Rheumatic aortic valve disease, unspecified
I07	Rheumatic tricuspid valve diseases
I07.0	Tricuspid stenosis
I07.1	Tricuspid insufficiency
I07.2	Tricuspid stenosis with insufficiency
I07.8	Other tricuspid valve diseases
I07.9	Tricuspid valve disease, unspecified
I08	Multiple valve diseases
I08.0	Disorders of both mitral and aortic valves
I08.1	Disorders of both mitral and tricuspid valves
I08.2	Disorders of both aortic and tricuspid valves
I08.3	Combined disorders of mitral, aortic, and tricuspid valves
I08.8	Other multiple valve diseases
I08.9	Multiple valve disease, unspecified
I09	Other rheumatic heart diseases
I09.0	Rheumatic myocarditis
I09.1	Rheumatic diseases of endocardium, valve unspecified
I09.2	Chronic rheumatic pericarditis
I09.8	Other specified rheumatic heart diseases
I09.9	Rheumatic heart disease, unspecified
I11	Hypertensive heart disease
I11.0	Hypertensive heart disease with (congestive) heart failure
I11.9	Hypertensive heart disease without (congestive) heart failure
I13	Hypertensive heart and renal disease
I13.0	Hypertensive heart and renal disease with (congestive) heart failure
I13.1	Hypertensive heart and renal disease with renal failure
I13.2	Hypertensive heart and renal disease with both (congestive) heart failure and renal failure
I13.9	Hypertensive heart and renal disease, unspecified
I20	Angina pectoris
I20.0	Unstable angina
I20.1	Angina pectoris with documented spasm
I20.8	Other forms of angina pectoris
I20.9	Angina pectoris, unspecified
I21	Acute myocardial infarction
I21.0	Acute transmural myocardial infarction of anterior wall
I21.1	Acute transmural myocardial infarction of inferior wall
I21.2	Acute transmural myocardial infarction of other sites
I21.3	Acute transmural myocardial infarction of unspecified site
I21.4	Acute subendocardial myocardial infarction
I21.9	Acute myocardial infarction, unspecified
I22	Subsequent myocardial infarction
I22.0	Subsequent myocardial infarction of anterior wall
I22.1	Subsequent myocardial infarction of inferior wall
I22.8	Subsequent myocardial infarction of other sites
I22.9	Subsequent myocardial infarction of unspecified site
I24	Other acute ischemic heart diseases
I24.1	Dressler's syndrome
I24.8	Other forms of acute ischemic heart disease
I24.9	Acute ischemic heart disease, unspecified
I25	Chronic ischemic heart disease
I25.0	Atherosclerotic cardiovascular disease, so described
I25.1	Atherosclerotic heart disease
I25.2	Old myocardial infarction
I25.3	Aneurysm of heart
I25.4	Coronary artery aneurysm
I25.5	Ischemic cardiomyopathy
I25.6	Silent myocardial ischemia
I25.8	Other forms of chronic ischemic heart disease
I25.9	Chronic ischemic heart disease, unspecified
I26-I28	Pulmonary heart disease and diseases of pulmonary circulation
I26	Pulmonary embolism
I26.0	Pulmonary embolism with mention of acute cor pulmonale
I26.9	Pulmonary embolism without mention of acute cor pulmonale
I27	Other pulmonary heart diseases
I27.0	Primary pulmonary hypertension
I27.1	Kyphoscoliotic heart disease
I27.2	Other secondary pulmonary hypertension
I27.8	Other specified pulmonary heart diseases
I27.9	Pulmonary heart disease, unspecified
I28	Other diseases of pulmonary vessels
I28.0	Arteriovenous fistula of pulmonary vessels
I28.1	Aneurysm of pulmonary artery
I28.8	Other specified diseases of pulmonary vessels
I28.9	Disease of pulmonary vessels, unspecified
I30-I51	Other forms of heart disease
I30	Acute pericarditis
I30.0	Acute nonspecific idiopathic pericarditis
I30.1	Infective pericarditis
I30.8	Other forms of acute pericarditis
I30.9	Acute pericarditis, unspecified
I31	Other diseases of pericardium
I31.0	Chronic adhesive pericarditis
I31.1	Chronic constrictive pericarditis
I31.2	Hemopericardium, not elsewhere classified
I31.3	Pericardial effusion (noninflammatory)
I31.8	Other specified diseases of pericardium
I31.9	Disease of pericardium, unspecified
I33	Acute and subacute endocarditis
I33.0	Acute and subacute infective endocarditis
I33.9	Acute endocarditis, unspecified
I34	Nonrheumatic mitral valve disorders
I34.0	Mitral (valve) insufficiency
I34.1	Mitral (valve) prolapse
I34.2	Nonrheumatic mitral (valve) stenosis
I34.8	Other nonrheumatic mitral valve disorders
I34.9	Nonrheumatic mitral valve disorder, unspecified
I35	Nonrheumatic aortic valve disorders
I35.0	Aortic (valve) stenosis
I35.1	Aortic (valve) insufficiency
I35.2	Aortic (valve) stenosis with insufficiency
I35.8	Other aortic valve disorders
I35.9	Aortic valve disorder, unspecified
I36	Nonrheumatic tricuspid valve disorders
I36.0	Nonrheumatic tricuspid (valve) stenosis
I36.1	Nonrheumatic tricuspid (valve) insufficiency
I36.2	Nonrheumatic tricuspid (valve) stenosis with insufficiency
I36.8	Other nonrheumatic tricuspid valve disorders
I36.9	Nonrheumatic tricuspid valve disorder, unspecified
I37	Pulmonary valve disorders
I37.0	Pulmonary valve stenosis
I37.1	Pulmonary valve insufficiency
I37.2	Pulmonary valve stenosis with insufficiency
I37.8	Other pulmonary valve disorders
I37.9	Pulmonary valve disorder, unspecified
I38	Endocarditis, valve unspecified
I40	Acute myocarditis
I40.0	Infective myocarditis
I40.1	Isolated myocarditis
I40.8	Other acute myocarditis
I40.9	Acute myocarditis, unspecified
I42	Cardiomyopathy
I42.0	Dilated cardiomyopathy
I42.1	Obstructive hypertrophic cardiomyopathy
I42.2	Other hypertrophic cardiomyopathy
I42.3	Endomyocardial (eosinophilic) disease
I42.4	Endocardial fibroelastosis
I42.5	Other restrictive cardiomyopathy
I42.6	Alcoholic cardiomyopathy
I42.7	Cardiomyopathy due to drugs and other external agents
I42.8	Other cardiomyopathies
I42.9	Cardiomyopathy, unspecified
I44	Atrioventricular and left bundle-branch block
I44.0	Atrioventricular block, first degree
I44.1	Atrioventricular block, second degree
I44.2	Atrioventricular block, complete
I44.3	Other and unspecified atrioventricular block
I44.4	Left anterior fascicular block
I44.5	Left posterior fascicular block
I44.6	Other and unspecified fascicular block
I44.7	Left bundle-branch block, unspecified
I45	Other conduction disorders
I45.0	Right fascicular block
I45.1	Other and unspecified right bundle‑branch block
I45.2	Bifascicular block
I45.3	Trifascicular block
I45.4	Nonspecific intraventricular block
I45.5	Other specified heart block
I45.6	Preexcitation syndrome
I45.8	Other specified conduction disorders
I45.9	Conduction disorder, unspecified
I46	Cardiac arrest
I46.0	Cardiac arrest with successful resuscitation
I46.1	Sudden cardiac death, so described
I46.9	Cardiac arrest, unspecified
I47	Paroxysmal tachycardia
I47.0	Reentry ventricular arrhythmia
I47.1	Supraventricular tachycardia
I47.2	Ventricular tachycardia
I47.9	Paroxysmal tachycardia, unspecified
I48	Atrial fibrillation and flutter
I49	Other cardiac arrhythmias
I49.0	Ventricular fibrillation and flutter
I49.1	Atrial premature depolarization
I49.2	Junctional premature depolarization
I49.3	Ventricular premature depolarization
I49.4	Other and unspecified premature depolarization
I49.5	Sick sinus syndrome
I49.8	Other specified cardiac arrhythmias
I49.9	Cardiac arrhythmia, unspecified
I50	Heart failure
I50.0	Congestive heart failure
I50.1	Left ventricular failure
I50.9	Heart failure, unspecified
I51	Complications and ill-defined descriptions of heart disease
I51.0	Cardiac septal defect, acquired
I51.1	Rupture of chordae tendineae, not elsewhere classified
I51.2	Rupture of papillary muscle, not elsewhere classified
I51.3	Intracardiac thrombosis, not elsewhere classified
I51.4	Myocarditis, unspecified
I51.5	Myocardial degeneration
I51.6	Cardiovascular disease, unspecified
I51.7	Cardiomegaly
I51.8	Other ill-defined heart diseases
I51.9	Heart disease, unspecified
I60-I69	Cerebrovascular diseases
I60	Subarachnoid hemorrhage
I60.0	Subarachnoid hemorrhage from carotid siphon and bifurcation
I60.1	Subarachnoid hemorrhage from middle cerebral artery
I60.2	Subarachnoid hemorrhage from anterior communicating artery
I60.3	Subarachnoid hemorrhage from posterior communicating artery
I60.4	Subarachnoid hemorrhage from basilar artery
I60.5	Subarachnoid hemorrhage from vertebral artery
I60.6	Subarachnoid hemorrhage from other intracranial arteries
I60.7	Subarachnoid hemorrhage from intracranial artery, unspecified
I60.8	Other subarachnoid hemorrhage
I60.9	Subarachnoid hemorrhage, unspecified
I61	Intracerebral hemorrhage
I61.0	Intracerebral hemorrhage in hemisphere, subcortical
I61.1	Intracerebral hemorrhage in hemisphere, cortical
I61.2	Intracerebral hemorrhage in hemisphere, unspecified
I61.3	Intracerebral hemorrhage in brain stem
I61.4	Intracerebral hemorrhage in cerebellum
I61.5	Intracerebral hemorrhage, intraventricular
I61.6	Intracerebral hemorrhage, multiple localized
I61.8	Other intracerebral hemorrhage
I61.9	Intracerebral hemorrhage, unspecified
I62	Other nontraumatic intracranial hemorrhage
I62.0	Subdural hemorrhage (acute) (nontraumatic)
I62.1	Nontraumatic extradural hemorrhage
I62.9	Intracranial hemorrhage (nontraumatic), unspecified
I63	Cerebral infarction
I63.0	Cerebral infarction due to thrombosis of precerebral arteries
I63.1	Cerebral infarction due to embolism of precerebral arteries
I63.2	Cerebral infarction due to unspecified occlusion or stenosis of precerebral arteries
I63.3	Cerebral infarction due to thrombosis of cerebral arteries
I63.4	Cerebral infarction due to embolism of cerebral arteries
I63.5	Cerebral infarction due to unspecified occlusion or stenosis of cerebral arteries
I63.6	Cerebral infarction due to cerebral venous thrombosis, nonpyogenic
I63.8	Other cerebral infarction
I63.9	Cerebral infarction, unspecified
I64	Stroke, not specified as hemorrhage or infarction
I67	Other cerebrovascular diseases
I67.0	Dissection of cerebral arteries, nonruptured
I67.1	Cerebral aneurysm, nonruptured
I67.2	Cerebral atherosclerosis
I67.3	Progressive vascular leukoencephalopathy
I67.4	Hypertensive encephalopathy
I67.5	Moyamoya disease
I67.6	Nonpyogenic thrombosis of intracranial venous system
I67.7	Cerebral arteritis, not elsewhere classified
I67.8	Other specified cerebrovascular diseases
I67.9	Cerebrovascular disease, unspecified
I69	Sequelae of cerebrovascular disease
I69.0	Sequelae of subarachnoid hemorrhage
I69.1	Sequelae of intracerebral hemorrhage
I69.2	Sequelae of other nontraumatic intracranial hemorrhage
I69.3	Sequelae of cerebral infarction
I69.4	Sequelae of stroke, not specified as hemorrhage or infarction
I69.8	Sequelae of other and unspecified cerebrovascular diseases
