# Supplementary material for: L-shaped association of serum calcium with all-cause and CVD mortality in the US adults: A population-based prospective cohort study
Source: Front Nutr. 2023 Jan 5;9:1097488. doi: 10.3389/fnut.2022.1097488 (PMC9849810; doi:10.3389/fnut.2022.1097488)
Supplement: Supplementary file 2 [file Table_2.XLSX]

## Sheet: cancer ICD10
Table S2. Details of ICD-10 codes of cancer in NHANES.
Code	ICD Title
C00-C97	Malignant neoplasms
C00-C14	Malignant neoplasms of lip, oral cavity and pharynx
C00	Malignant neoplasm of lip
C00.0	Malignant neoplasm of external upper lip
C00.1	Malignant neoplasm of external lower lip
C00.2	Malignant neoplasm of external lip, unspecified
C00.3	Malignant neoplasm of upper lip, inner aspect
C00.4	Malignant neoplasm of lower lip, inner aspect
C00.5	Malignant neoplasm of lip, unspecified, inner aspect
C00.6	Malignant neoplasm of commissure of lip
C00.8	Malignant neoplasm of overlapping lesion of lip
C00.9	Malignant neoplasm of lip, unspecified
C01	Malignant neoplasm of base of tongue
C02	Malignant neoplasm of other and unspecified parts of tongue
C02.0	Malignant neoplasm of dorsal surface of tongue
C02.1	Malignant neoplasm of border of tongue
C02.2	Malignant neoplasm of ventral surface of tongue
C02.3	Malignant neoplasm of anterior two‑thirds of tongue, part unspecified
C02.4	Malignant neoplasm of lingual tonsil
C02.8	Malignant neoplasm of overlapping lesion of tongue
C02.9	Malignant neoplasm of tongue, unspecified
C03	Malignant neoplasm of gum
C03.0	Malignant neoplasm of upper gum
C03.1	Malignant neoplasm of lower gum
C03.9	Malignant neoplasm of gum, unspecified
C04	Malignant neoplasm of floor of mouth
C04.0	Malignant neoplasm of anterior floor of mouth
C04.1	Malignant neoplasm of lateral floor of mouth
C04.8	Malignant neoplasm of overlapping lesion of floor of mouth
C04.9	Malignant neoplasm of floor of mouth, unspecified
C05	Malignant neoplasm of palate
C05.0	Malignant neoplasm of hard palate
C05.1	Malignant neoplasm of soft palate
C05.2	Malignant neoplasm of uvula
C05.8	Malignant neoplasm of overlapping lesion of palate
C05.9	Malignant neoplasm of palate, unspecified
C06	Malignant neoplasm of other and unspecified parts of mouth
C06.0	Malignant neoplasm of cheek mucosa
C06.1	Malignant neoplasm of vestibule of mouth
C06.2	Malignant neoplasm of retromolar area
C06.8	Malignant neoplasm of overlapping lesion of other and unspecified parts of mouth
C06.9	Malignant neoplasm of mouth, unspecified
C07	Malignant neoplasm of parotid gland
C08	Malignant neoplasm of other and unspecified major salivary glands
C08.0	Malignant neoplasm of submandibular gland
C08.1	Malignant neoplasm of sublingual gland
C08.8	Malignant neoplasm of overlapping lesion of major salivary glands
C08.9	Malignant neoplasm of major salivary gland, unspecified
C09	Malignant neoplasm of tonsil
C09.0	Malignant neoplasm of tonsillar fossa
C09.1	Malignant neoplasm of tonsillar pillar (anterior) (posterior)
C09.8	Malignant neoplasm of overlapping lesion of tonsil
C09.9	Malignant neoplasm of tonsil, unspecified
C10	Malignant neoplasm of oropharynx
C10.0	Malignant neoplasm of vallecula
C10.1	Malignant neoplasm of anterior surface of epiglottis
C10.2	Malignant neoplasm of lateral wall of oropharynx
C10.3	Malignant neoplasm of posterior wall of oropharynx
C10.4	Malignant neoplasm of branchial cleft
C10.8	Malignant neoplasm of overlapping lesion of oropharynx
C10.9	Malignant neoplasm of oropharynx, unspecified
C11	Malignant neoplasm of nasopharynx
C11.0	Malignant neoplasm of superior wall of nasopharynx
C11.1	Malignant neoplasm of posterior wall of nasopharynx
C11.2	Malignant neoplasm of lateral wall of nasopharynx
C11.3	Malignant neoplasm of anterior wall of nasopharynx
C11.8	Malignant neoplasm of overlapping lesion of nasopharynx
C11.9	Malignant neoplasm of nasopharynx, unspecified
C12	Malignant neoplasm of pyriform sinus
C13	Malignant neoplasm of hypopharynx
C13.0	Malignant neoplasm of postcricoid region
C13.1	Malignant neoplasm of aryepiglottic fold, hypopharyngeal aspect
C13.2	Malignant neoplasm of posterior wall of hypopharynx
C13.8	Malignant neoplasm of overlapping lesion of hypopharynx
C13.9	Malignant neoplasm of hypopharynx, unspecified
C14	Malignant neoplasm of other and ill-defined sites in the lip, oral cavity, and pharynx
C14.0	Malignant neoplasm of pharynx, unspecified
C14.2	Malignant neoplasm of Waldeyer's ring
C14.8	Malignant neoplasm of overlapping lesion of lip, oral cavity, and pharynx
C15-C26	Malignant neoplasms of digestive organs
C15	Malignant neoplasm of esophagus
C15.0	Malignant neoplasm of cervical part of esophagus
C15.1	Malignant neoplasm of thoracic part of esophagus
C15.2	Malignant neoplasm of abdominal part of esophagus
C15.3	Malignant neoplasm of upper third of esophagus
C15.4	Malignant neoplasm of middle third of esophagus
C15.5	Malignant neoplasm of lower third of esophagus
C15.8	Malignant neoplasm of overlapping lesion of esophagus
C15.9	Malignant neoplasm of esophagus, unspecified
C16	Malignant neoplasm of stomach
C16.0	Malignant neoplasm of cardia
C16.1	Malignant neoplasm of fundus of stomach
C16.2	Malignant neoplasm of body of stomach
C16.3	Malignant neoplasm of pyloric antrum
C16.4	Malignant neoplasm of pylorus
C16.5	Malignant neoplasm of lesser curvature of stomach, unspecified
C16.6	Malignant neoplasm of greater curvature of stomach, unspecified
C16.8	Malignant neoplasm of overlapping lesion of stomach
C16.9	Malignant neoplasm of stomach, unspecified
C17	Malignant neoplasm of small intestine
C17.0	Malignant neoplasm of duodenum
C17.1	Malignant neoplasm of jejunum
C17.2	Malignant neoplasm of ileum
C17.3	Malignant neoplasm of Meckel's diverticulum
C17.8	Malignant neoplasm of overlapping lesion of small intestine
C17.9	Malignant neoplasm of small intestine, unspecified
C18	Malignant neoplasm of colon
C18.0	Malignant neoplasm of cecum
C18.1	Malignant neoplasm of appendix
C18.2	Malignant neoplasm of ascending colon
C18.3	Malignant neoplasm of hepatic flexure
C18.4	Malignant neoplasm of transverse colon
C18.5	Malignant neoplasm of splenic flexure
C18.6	Malignant neoplasm of descending colon
C18.7	Malignant neoplasm of sigmoid colon
C18.8	Malignant neoplasm of overlapping lesion of colon
C18.9	Malignant neoplasm of colon, unspecified
C19	Malignant neoplasm of rectosigmoid junction
C20	Malignant neoplasm of rectum
C21	Malignant neoplasm of anus and anal canal
C21.0	Malignant neoplasm of anus, unspecified
C21.1	Malignant neoplasm of anal canal
C21.2	Malignant neoplasm of cloacogenic zone
C21.8	Malignant neoplasm of overlapping lesion of rectum, anus, and anal canal
C22	Malignant neoplasm of liver and intrahepatic bile ducts
C22.0	Liver cell carcinoma
C22.1	Intrahepatic bile duct carcinoma
C22.2	Hepatoblastoma
C22.3	Angiosarcoma of liver
C22.4	Other sarcomas of liver
C22.7	Other specified carcinomas of liver
C22.9	Malignant neoplasm of liver, unspecified
C23	Malignant neoplasm of gallbladder
C24	Malignant neoplasm of other and unspecified parts of biliary tract
C24.0	Malignant neoplasm of extrahepatic bile duct
C24.1	Malignant neoplasm of ampulla of Vater
C24.8	Malignant neoplasm of overlapping lesion of biliary tract
C24.9	Malignant neoplasm of biliary tract, unspecified
C25	Malignant neoplasm of pancreas
C25.0	Malignant neoplasm of head of pancreas
C25.1	Malignant neoplasm of body of pancreas
C25.2	Malignant neoplasm of tail of pancreas
C25.3	Malignant neoplasm of pancreatic duct
C25.4	Malignant neoplasm of endocrine pancreas
C25.7	Malignant neoplasm of other parts of pancreas
C25.8	Malignant neoplasm of overlapping lesion of pancreas
C25.9	Malignant neoplasm of pancreas, unspecified
C26	Malignant neoplasm of other and ill-defined digestive organs
C26.0	Malignant neoplasm of intestinal tract, part unspecified
C26.1	Malignant neoplasm of spleen
C26.8	Malignant neoplasm of overlapping lesion of digestive system
C26.9	Malignant neoplasm of ill-defined sites within the digestive system
C30-C39	Malignant neoplasms of respiratory and intrathoracic organs
C30	Malignant neoplasm of nasal cavity and middle ear
C30.0	Malignant neoplasm of nasal cavity
C30.1	Malignant neoplasm of middle ear
C31	Malignant neoplasm of accessory sinuses
C31.0	Malignant neoplasm of maxillary sinus
C31.1	Malignant neoplasm of ethmoidal sinus
C31.2	Malignant neoplasm of frontal sinus
C31.3	Malignant neoplasm of sphenoidal sinus
C31.8	Malignant neoplasm of overlapping lesion of accessory sinuses
C31.9	Malignant neoplasm of accessory sinus, unspecified
C32	Malignant neoplasm of larynx
C32.0	Malignant neoplasm of glottis
C32.1	Malignant neoplasm of supraglottis
C32.2	Malignant neoplasm of subglottis
C32.3	Malignant neoplasm of laryngeal cartilage
C32.8	Malignant neoplasm of overlapping lesion of larynx
C32.9	Malignant neoplasm of larynx, unspecified
C33	Malignant neoplasm of trachea
C34	Malignant neoplasm of bronchus and lung
C34.0	Malignant neoplasm of main bronchus
C34.1	Malignant neoplasm of upper lobe, bronchus or lung
C34.2	Malignant neoplasm of middle lobe, bronchus or lung
C34.3	Malignant neoplasm of lower lobe, bronchus or lung
C34.8	Malignant neoplasm of overlapping lesion of bronchus and lung
C34.9	Malignant neoplasm of bronchus or lung, unspecified
C37	Malignant neoplasm of thymus
C38	Malignant neoplasm of heart, mediastinum, and pleura
C38.0	Malignant neoplasm of heart
C38.1	Malignant neoplasm of anterior mediastinum
C38.2	Malignant neoplasm of posterior mediastinum
C38.3	Malignant neoplasm of mediastinum, part unspecified
C38.4	Malignant neoplasm of pleura
C38.8	Malignant neoplasm of overlapping lesion of heart, mediastinum, and pleura
C39	Malignant neoplasm of other and ill-defined sites in the respiratory system and intrathoracic organs
C39.0	Malignant neoplasm of upper respiratory tract, part unspecified
C39.8	Malignant neoplasm of overlapping lesion of respiratory and intrathoracic organs
C39.9	Malignant neoplasm of ill-defined sites within the respiratory system
C40-C41	Malignant neoplasms of bone and articular cartilage
C40	Malignant neoplasm of bone and articular cartilage of limbs
C40.0	Malignant neoplasm of scapula and long bones of upper limb
C40.1	Malignant neoplasm of short bones of upper limb
C40.2	Malignant neoplasm of long bones of lower limb
C40.3	Malignant neoplasm of short bones of lower limb
C40.8	Malignant neoplasm of overlapping lesion of bone and articular cartilage of limbs
C40.9	Malignant neoplasm of bone and articular cartilage of limb, unspecified
C41	Malignant neoplasm of bone and articular cartilage of other and unspecified sites
C41.0	Malignant neoplasm of bones of skull and face
C41.1	Malignant neoplasm of mandible
C41.2	Malignant neoplasm of vertebral column
C41.3	Malignant neoplasm of ribs, sternum, and clavicle
C41.4	Malignant neoplasm of pelvic bones, sacrum, and coccyx
C41.8	Malignant neoplasm of overlapping lesion of bone and articular cartilage
C41.9	Malignant neoplasm of bone and articular cartilage, unspecified
C43-C44	Melanoma and other malignant neoplasms of skin
C43	Malignant melanoma of skin
C43.0	Malignant melanoma of lip
C43.1	Malignant melanoma of eyelid, including canthus
C43.2	Malignant melanoma of ear and external auricular canal
C43.3	Malignant melanoma of other and unspecified parts of face
C43.4	Malignant melanoma of scalp and neck
C43.5	Malignant melanoma of trunk
C43.6	Malignant melanoma of upper limb, including shoulder
C43.7	Malignant melanoma of lower limb, including hip
C43.8	Overlapping malignant melanoma of skin
C43.9	Malignant melanoma of skin, unspecified
C44	Other malignant neoplasms of skin
C44.0	Malignant neoplasm of skin of lip
C44.1	Malignant neoplasm of skin of eyelid, including canthus
C44.2	Malignant neoplasm of skin of ear and external auricular canal
C44.3	Malignant neoplasm of skin of other and unspecified parts of face
C44.4	Malignant neoplasm of skin of scalp and neck
C44.5	Malignant neoplasm of skin of trunk
C44.6	Malignant neoplasm of skin of upper limb, including shoulder
C44.7	Malignant neoplasm of skin of lower limb, including hip
C44.8	Malignant neoplasm of overlapping lesion of skin
C44.9	Malignant neoplasm of skin, unspecified
C45-C49	Malignant neoplasms of mesothelial and soft tissue
C45	Mesothelioma
C45.0	Mesothelioma of pleura
C45.1	Mesothelioma of peritoneum
C45.2	Mesothelioma of pericardium
C45.7	Mesothelioma of other sites
C45.9	Mesothelioma, unspecified
C46	Kaposi's sarcoma
C46.0	Kaposi's sarcoma of skin
C46.1	Kaposi's sarcoma of soft tissue
C46.2	Kaposi's sarcoma of palate
C46.3	Kaposi's sarcoma of lymph nodes
C46.7	Kaposi's sarcoma of other sites
C46.8	Kaposi's sarcoma of multiple organs
C46.9	Kaposi's sarcoma, unspecified
C47	Malignant neoplasm of peripheral nerves and autonomic nervous system
C47.0	Malignant neoplasm of peripheral nerves of head, face, and neck
C47.1	Malignant neoplasm of peripheral nerves of upper limb, including shoulder
C47.2	Malignant neoplasm of peripheral nerves of lower limb, including hip
C47.3	Malignant neoplasm of peripheral nerves of thorax
C47.4	Malignant neoplasm of peripheral nerves of abdomen
C47.5	Malignant neoplasm of peripheral nerves of pelvis
C47.6	Malignant neoplasm of peripheral nerves of trunk, unspecified
C47.8	Malignant neoplasm of overlapping lesion of peripheral nerves and autonomic nervous system
C47.9	Malignant neoplasm of peripheral nerves and autonomic nervous system, unspecified
C48	Malignant neoplasm of retroperitoneum and peritoneum
C48.0	Malignant neoplasm of retroperitoneum
C48.1	Malignant neoplasm of specified parts of peritoneum
C48.2	Malignant neoplasm of peritoneum, unspecified
C48.8	Malignant neoplasm of overlapping lesion of retroperitoneum and peritoneum
C49	Malignant neoplasm of other connective and soft tissue
C49.0	Malignant neoplasm of connective and soft tissue of head, face, and neck
C49.1	Malignant neoplasm of connective and soft tissue of upper limb, including shoulder
C49.2	Malignant neoplasm of connective and soft tissue of lower limb, including hip
C49.3	Malignant neoplasm of connective and soft tissue of thorax
C49.4	Malignant neoplasm of connective and soft tissue of abdomen
C49.5	Malignant neoplasm of connective and soft tissue of pelvis
C49.6	Malignant neoplasm of connective and soft tissue of trunk, unspecified
C49.8	Malignant neoplasm of overlapping lesion of connective and soft tissue
C49.9	Malignant neoplasm of connective and soft tissue, unspecified
C50	Malignant neoplasm of breast
C50	Malignant neoplasm of breast
C50.0	Malignant neoplasm of nipple and areola
C50.1	Malignant neoplasm of central portion of breast
C50.2	Malignant neoplasm of upper-inner quadrant of breast
C50.3	Malignant neoplasm of lower-inner quadrant of breast
C50.4	Malignant neoplasm of upper-outer quadrant of breast
C50.5	Malignant neoplasm of lower-outer quadrant of breast
C50.6	Malignant neoplasm of axillary tail of breast
C50.8	Malignant neoplasm of overlapping lesion of breast
C50.9	Malignant neoplasm of breast, unspecified
C51-C58	Malignant neoplasms of female genital organs
C51	Malignant neoplasm of vulva
C51.0	Malignant neoplasm of labium majus
C51.1	Malignant neoplasm of labium minus
C51.2	Malignant neoplasm of clitoris
C51.8	Malignant neoplasm of overlapping lesion of vulva
C51.9	Malignant neoplasm of vulva, unspecified
C52	Malignant neoplasm of vagina
C53	Malignant neoplasm of cervix uteri
C53.0	Malignant neoplasm of endocervix
C53.1	Malignant neoplasm of exocervix
C53.8	Malignant neoplasm of overlapping lesion of cervix uteri
C53.9	Malignant neoplasm of cervix uteri, unspecified
C54	Malignant neoplasm of corpus uteri
C54.0	Malignant neoplasm of isthmus uteri
C54.1	Malignant neoplasm of endometrium
C54.2	Malignant neoplasm of myometrium
C54.3	Malignant neoplasm of fundus uteri
C54.8	Malignant neoplasm of overlapping lesion of corpus uteri
C54.9	Malignant neoplasm of corpus uteri, unspecified
C55	Malignant neoplasm of uterus, part unspecified
C56	Malignant neoplasm of ovary
C57	Malignant neoplasm of other and unspecified female genital organs
C57.0	Malignant neoplasm of fallopian tube
C57.1	Malignant neoplasm of broad ligament
C57.2	Malignant neoplasm of round ligament
C57.3	Malignant neoplasm of parametrium
C57.4	Malignant neoplasm of uterine adnexa, unspecified
C57.7	Malignant neoplasm of other specified female genital organs
C57.8	Malignant neoplasm of overlapping lesion of female genital organs
C57.9	Malignant neoplasm of female genital organ, unspecified
C58	Malignant neoplasm of placenta
C60-C63	Malignant neoplasms of male genital organs
C60	Malignant neoplasm of penis
C60.0	Malignant neoplasm of prepuce
C60.1	Malignant neoplasm of glans penis
C60.2	Malignant neoplasm of body of penis
C60.8	Malignant neoplasm of overlapping lesion of penis
C60.9	Malignant neoplasm of penis, unspecified
C61	Malignant neoplasm of prostate
C62	Malignant neoplasm of testis
C62.0	Malignant neoplasm of undescended testis
C62.1	Malignant neoplasm of descended testis
C62.9	Malignant neoplasm of testis, unspecified
C63	Malignant neoplasm of other and unspecified male genital organs
C63.0	Malignant neoplasm of epididymis
C63.1	Malignant neoplasm of spermatic cord
C63.2	Malignant neoplasm of scrotum
C63.7	Malignant neoplasm of other specified male genital organs
C63.8	Malignant neoplasm of overlapping lesion of male genital organs
C63.9	Malignant neoplasm of male genital organ, unspecified
C64-C68	Malignant neoplasms of urinary tract
C64	Malignant neoplasm of kidney, except renal pelvis
C65	Malignant neoplasm of renal pelvis
C66	Malignant neoplasm of ureter
C67	Malignant neoplasm of bladder
C67.0	Trigone of bladder
C67.1	Malignant neoplasm of dome of bladder
C67.2	Malignant neoplasm of lateral wall of bladder
C67.3	Malignant neoplasm of anterior wall of bladder
C67.4	Malignant neoplasm of posterior wall of bladder
C67.5	Malignant neoplasm of bladder neck
C67.6	Malignant neoplasm of ureteric orifice
C67.7	Malignant neoplasm of urachus
C67.8	Malignant neoplasm of overlapping lesion of bladder
C67.9	Malignant neoplasm of bladder, unspecified
C68	Malignant neoplasm of other and unspecified urinary organs
C68.0	Malignant neoplasm of urethra
C68.1	Malignant neoplasm of paraurethral glands
C68.8	Malignant neoplasm of overlapping lesion of urinary organs
C68.9	Malignant neoplasm of urinary organ, unspecified
C69-C72	Malignant neoplasms of eye, brain and other parts of central nervous system
C69	Malignant neoplasm of eye and adnexa
C69.0	Malignant neoplasm of conjunctiva
C69.1	Malignant neoplasm of cornea
C69.2	Malignant neoplasm of retina
C69.3	Malignant neoplasm of choroid
C69.4	Malignant neoplasm of ciliary body
C69.5	Malignant neoplasm of lacrimal gland and duct
C69.6	Malignant neoplasm of orbit
C69.8	Malignant neoplasm of overlapping lesion of eye and adnexa
C69.9	Malignant neoplasm of eye, unspecified
C70	Malignant neoplasm of meninges
C70.0	Malignant neoplasm of cerebral meninges
C70.1	Malignant neoplasm of spinal meninges
C70.9	Malignant neoplasm of meninges, unspecified
C71	Malignant neoplasm of brain
C71.0	Malignant neoplasm of cerebrum, except lobes and ventricles
C71.1	Malignant neoplasm of frontal lobe
C71.2	Malignant neoplasm of temporal lobe
C71.3	Malignant neoplasm of parietal lobe
C71.4	Malignant neoplasm of occipital lobe
C71.5	Malignant neoplasm of cerebral ventricle
C71.6	Malignant neoplasm of cerebellum
C71.7	Malignant neoplasm of brain stem
C71.8	Malignant neoplasm of overlapping lesion of brain
C71.9	Malignant neoplasm of brain, unspecified
C72	Malignant neoplasm of spinal cord, cranial nerves, and other parts of central nervous system
C72.0	Malignant neoplasm of spinal cord
C72.1	Malignant neoplasm of cauda equina
C72.2	Malignant neoplasm of olfactory nerve
C72.3	Malignant neoplasm of optic nerve
C72.4	Malignant neoplasm of acoustic nerve
C72.5	Malignant neoplasm of other and unspecified cranial nerves
C72.8	Malignant neoplasm of overlapping lesion of brain and other parts of central nervous system
C72.9	Malignant neoplasm of central nervous system, unspecified
C73-C75	Malignant neoplasms of thyroid and other endocrine glands
C73	Malignant neoplasm of thyroid gland
C74	Malignant neoplasm of adrenal gland
C74.0	Malignant neoplasm of cortex of adrenal gland
C74.1	Malignant neoplasm of medulla of adrenal gland
C74.9	Malignant neoplasm of adrenal gland, unspecified
C75	Malignant neoplasm of other endocrine glands and related structures
C75.0	Malignant neoplasm of parathyroid gland
C75.1	Malignant neoplasm of pituitary gland
C75.2	Malignant neoplasm of craniopharyngeal duct
C75.3	Malignant neoplasm of pineal gland
C75.4	Malignant neoplasm of carotid body
C75.5	Malignant neoplasm of aortic body and other paraganglia
C75.8	Malignant neoplasm of pluriglandular involvement, unspecified
C75.9	Malignant neoplasm of endocrine gland, unspecified
C76-C80	Malignant neoplasms of ill-defined, secondary and unspecified sites
C76	Malignant neoplasm of other and ill‑defined sites
C76.0	Malignant neoplasm of head, face, and neck
C76.1	Malignant neoplasm of thorax
C76.2	Malignant neoplasm of abdomen
C76.3	Malignant neoplasm of pelvis
C76.4	Malignant neoplasm of upper limb
C76.5	Malignant neoplasm of lower limb
C76.7	Malignant neoplasm of other ill‑defined sites
C76.8	Malignant neoplasm of overlapping lesion of other and ill‑defined sites
C77	Secondary and unspecified malignant neoplasm of lymph nodes
C77.0	Malignant neoplasm of lymph nodes of head, face, and neck
C77.1	Malignant neoplasm of intrathoracic lymph nodes
C77.2	Malignant neoplasm of intra-abdominal lymph nodes
C77.3	Malignant neoplasm of axillary and upper limb lymph nodes
C77.4	Malignant neoplasm of inguinal and lower limb lymph nodes
C77.5	Malignant neoplasm of intrapelvic lymph nodes
C77.8	Malignant neoplasm of lymph nodes of multiple regions
C77.9	Malignant neoplasm of lymph node, unspecified
C78	Secondary malignant neoplasm of respiratory and digestive organs
C78.0	Secondary malignant neoplasm of lung
C78.1	Secondary malignant neoplasm of mediastinum
C78.2	Secondary malignant neoplasm of pleura
C78.3	Secondary malignant neoplasm of other and unspecified respiratory organs
C78.4	Secondary malignant neoplasm of small intestine
C78.5	Secondary malignant neoplasm of large intestine and rectum
C78.6	Secondary malignant neoplasm of retroperitoneum and peritoneum
C78.7	Secondary malignant neoplasm of liver
C78.8	Secondary malignant neoplasm of other and unspecified digestive organs
C79	Secondary malignant neoplasm of other sites
C79.0	Secondary malignant neoplasm of kidney and renal pelvis
C79.1	Secondary malignant neoplasm of bladder and other and unspecified urinary organs
C79.2	Secondary malignant neoplasm of skin
C79.3	Secondary malignant neoplasm of brain and cerebral meninges
C79.4	Secondary malignant neoplasm of other and unspecified parts of nervous system
C79.5	Secondary malignant neoplasm of bone and bone marrow
C79.6	Secondary malignant neoplasm of ovary
C79.7	Secondary malignant neoplasm of adrenal gland
C79.8	Secondary malignant neoplasm of other specified sites
C80	Malignant neoplasm without specification of site
C81-C96	Malignant neoplasms of lyphoid, hematopoietic and related tissue
C81	Hodgkin's disease
C81.0	Hodgkin's lymphocytic predominance
C81.1	Hodgkin's nodular sclerosis
C81.2	Hodgkin's mixed cellularity
C81.3	Hodgkin's lymphocytic depletion
C81.7	Other Hodgkin's disease
C81.9	Hodgkin's disease, unspecified
C82	Follicular [nodular] non-Hodgkin's lymphoma
C82.0	Non-Hodgkin's lymphoma small cleaved cell, follicular
C82.1	Non-Hodgkin's lymphoma mixed small cleaved and large cell, follicular
C82.2	Non-Hodgkin's lymphoma large cell, follicular
C82.7	Other types of follicular non-Hodgkin's lymphoma
C82.9	Follicular non-Hodgkin's lymphoma, unspecified
C83	Diffuse non-Hodgkin's lymphoma
C83.0	Non-Hodgkin's lymphoma small cell (diffuse)
C83.1	Non-Hodgkin's lymphoma small cleaved cell (diffuse)
C83.2	Non-Hodgkin's lymphoma mixed small and large cell (diffuse)
C83.3	Non-Hodgkin's lymphoma large cell (diffuse)
C83.4	Non-Hodgkin's lymphoma immunoblastic (diffuse)
C83.5	Non-Hodgkin's lymphoma lymphoblastic (diffuse)
C83.6	Non-Hodgkin's lymphoma undifferentiated (diffuse)
C83.7	Burkitt's tumor
C83.8	Other types of diffuse non-Hodgkin's lymphoma
C83.9	Diffuse non-Hodgkin's lymphoma, unspecified
C84	Peripheral and cutaneous T-cell lymphomas
C84.0	Mycosis fungoides
C84.1	Sézary's disease
C84.2	T-zone lymphoma
C84.3	Lymphoepithelioid lymphoma
C84.4	Peripheral T-cell lymphoma
C84.5	Other and unspecified T-cell lymphomas
C85	Other and unspecified types of non-Hodgkin's lymphoma
C85.0	Lymphosarcoma
C85.1	B-cell lymphoma, unspecified
C85.7	Other specified types of non-Hodgkin's lymphoma
C85.9	Non-Hodgkin's lymphoma, unspecified type
C88	Malignant immunoproliferative diseases
C88.0	Waldenström's macroglobulinemia
C88.1	Alpha heavy chain disease
C88.2	Gamma heavy chain disease
C88.3	Immunoproliferative small intestinal disease
C88.7	Other malignant immunoproliferative diseases
C88.9	Malignant immunoproliferative disease, unspecified
C90	Multiple myeloma and malignant plasma cell neoplasms
C90.0	Multiple myeloma
C90.1	Plasma cell leukemia
C90.2	Plasmacytoma, extramedullary
C91	Lymphoid leukemia
C91.0	Acute lymphoblastic leukemia
C91.1	Chronic lymphocytic leukemia
C91.2	Subacute lymphocytic leukemia
C91.3	Prolymphocytic leukemia
C91.4	Hairy-cell leukemia
C91.5	Adult T-cell leukemia
C91.7	Other lymphoid leukemia
C91.9	Lymphoid leukemia, unspecified
C92	Myeloid leukemia
C92.0	Acute myeloid leukemia
C92.1	Chronic myeloid leukemia
C92.2	Subacute myeloid leukemia
C92.3	Myeloid sarcoma
C92.4	Acute promyelocytic leukemia
C92.5	Acute myelomonocytic leukemia
C92.7	Other myeloid leukemia
C92.9	Myeloid leukemia, unspecified
C93	Monocytic leukemia
C93.0	Acute monocytic leukemia
C93.1	Chronic monocytic leukemia
C93.2	Subacute monocytic leukemia
C93.7	Other monocytic leukemia
C93.9	Monocytic leukemia, unspecified
C94	Other leukemias of specified cell type
C94.0	Acute erythremia and erythroleukemia
C94.1	Chronic erythremia
C94.2	Acute megakaryoblastic leukemia
C94.3	Mast cell leukemia
C94.4	Acute panmyelosis
C94.5	Acute myelofibrosis
C94.7	Other specified leukemias
C95	Leukemia of unspecified cell type
C95.0	Acute leukemia of unspecified cell type
C95.1	Chronic leukemia of unspecified cell type
C95.2	Subacute leukemia of unspecified cell type
C95.7	Other leukemia of unspecified cell type
C95.9	Leukemia, unspecified
C96	Other and unspecified malignant neoplasms of lymphoid, hematopoietic, and related tissue
C96.0	Letterer-Siwe disease
C96.1	Malignant histiocytosis
C96.2	Malignant mast cell tumor
C96.3	True histiocytic lymphoma
C96.7	Other specified malignant neoplasms of lymphoid, hematopoietic, and related tissue
C96.9	Malignant neoplasms of lymphoid, hematopoietic, and related tissue, unspecified
C97	Malignant neoplasms of independent (primary) multiple sites
C97	Malignant neoplasms of independent (primary) multiple sites
