# Supplementary material for: L-shaped association of serum calcium with all-cause and CVD mortality in the US adults: A population-based prospective cohort study
Source: Front Nutr. 2023 Jan 5;9:1097488. doi: 10.3389/fnut.2022.1097488 (PMC9849810; doi:10.3389/fnut.2022.1097488)
Supplement: Supplementary file 4 [file Table_4.XLSX]

## Sheet: Sheet2
Table S4. Survey-weighted multivariate analyses of the associations of serum calcium level quartiles with all-cause and disease-specific mortality after excluding participants who died within 2 years.
	Q1 [≤2.299]	Q2 [2.300, 2.349]		Q3 [2.350, 2.424]		Q4 [≥2.425]
	HR (95% CI)	HR (95% CI)	P-value	HR (95% CI)	P-value	HR (95% CI)	P-value
All-cause mortality
Model 1	1(ref)	0.82 (0.75, 0.90)	<0.001	0.81 (0.74, 0.89)	<0.001	0.88 (0.80, 0.96)	0.005
Model 2	1(ref)	0.84 (0.76, 0.92)	<0.001	0.85 (0.77, 0.93)	<0.001	0.89 (0.82, 0.97)	<0.001
Model 3	1(ref)	0.84 (0.76, 0.92)	<0.001	0.82 (0.74, 0.91)	<0.001	0.85 (0.77, 0.93)	<0.001
CVD mortality
Model 1	1(ref)	0.77 (0.66, 0.91)	0.002	0.84 (0.72, 0.98)	0.028	0.85 (0.72, 0.99)	0.04
Model 2	1(ref)	0.80 (0.68, 0.94)	0.006	0.88 (0.75, 1.04)	0.129	0.87 (0.74, 1.01)	0.067
Model 3	1(ref)	0.80 (0.69, 0.94)	0.006	0.87 (0.74, 1.03)	0.097	0.84 (0.71, 0.99)	0.034
Cancer motality
Model 1	1(ref)	0.82 (0.67, 0.99)	0.043	0.78 (0.64, 0.94)	0.01	0.83 (0.70, 0.98)	0.032
Model 2	1(ref)	0.83 (0.68, 1.02)	0.083	0.81 (0.66, 0.98)	0.029	0.86 (0.71, 1.03)	0.102
Model 3	1(ref)	0.83 (0.67, 1.03)	0.084	0.79 (0.65, 0.96)	0.017	0.83 (0.70, 1.00)	0.046
Data were calculated by svycoxph to fit a multivariate Cox proportional hazards model to data from a complex survey design.
Model 1: Unadjusted.
Model 2: Adjusted for sex, age, and race.
Model 3: Adjusted for sex, age, race, education, marital status, family income-to-poverty ratio, BMI, smoking, alcohol use, caffeine consumption, dietary calcium intake, HEI-2015, physical activity, comorbidity or history of hypertension, diabetes, CHD, stroke, COPD, cancer, and CKD.
Abbreviations: HR, hazard ratio; CI, confidential interval; CVD, cardiovascular disease.
