# Supplementary material for: L-shaped association of serum calcium with all-cause and CVD mortality in the US adults: A population-based prospective cohort study
Source: Front Nutr. 2023 Jan 5;9:1097488. doi: 10.3389/fnut.2022.1097488 (PMC9849810; doi:10.3389/fnut.2022.1097488)
Supplement: Supplementary file 5 [file Table_5.XLSX]

## Sheet: Sheet2
Table S5. Survey-weighted multivariate analyses of the associations of serum calcium level quartiles with all-cause and disease-specific mortality after excluding participants with missing data of covariates.
	Q1 [≤2.299]	Q2 [2.300, 2.349]		Q3 [2.350, 2.424]		Q4 [≥2.425]
	HR (95% CI)	HR (95% CI)	P-value	HR (95% CI)	P-value	HR (95% CI)	P-value
All-cause mortality
Model 1	1(ref)	0.78 (0.71, 0.85)	<0.001	0.77 (0.70, 0.84)	<0.001	0.82 (0.75, 0.90)	<0.001
Model 2	1(ref)	0.80 (0.74, 0.88)	<0.001	0.81 (0.74, 0.88)	<0.001	0.84 (0.78, 0.92)	<0.001
Model 3	1(ref)	0.81 (0.70, 0.93)	0.003	0.84 (0.73, 0.97)	0.014	0.87 (0.76, 1.01)	0.068
CVD mortality
Model 1	1(ref)	0.78 (0.67, 0.91)	0.002	0.83 (0.71, 0.97)	0.018	0.85 (0.73, 0.98)	0.024
Model 2	1(ref)	0.82 (0.70, 0.95)	0.008	0.88 (0.75, 1.03)	0.12	0.87 (0.75, 1.01)	0.061
Model 3	1(ref)	0.80 (0.63, 1.02)	0.075	0.86 (0.69, 1.06)	0.157	0.83 (0.66, 1.04)	0.1
Cancer motality
Model 1	1(ref)	0.82 (0.69, 0.98)	0.029	0.79 (0.66, 0.94)	0.009	0.79 (0.68, 0.93)	0.004
Model 2	1(ref)	0.84 (0.70, 1.02)	0.077	0.83 (0.69, 0.99)	0.034	0.82 (0.69, 0.97)	0.024
Model 3	1(ref)	0.77 0.58, 1.00)	0.054	0.79 (0.60, 1.03)	0.078	0.80 (0.64, 1.02)	0.069
Data were calculated by svycoxph to fit a multivariate Cox proportional hazards model to data from a complex survey design.
Model 1: Unadjusted.
Model 2: Adjusted for sex, age, and race.
Model 3: Adjusted for sex, age, race, education, marital status, family income-to-poverty ratio, BMI, smoking, alcohol use, caffeine consumption, dietary calcium intake, HEI-2015, physical activity, comorbidity or history of hypertension, diabetes, CHD, stroke, COPD, cancer, and CKD.
Abbreviations: HR, hazard ratio; CI, confidential interval; CVD, cardiovascular disease.
